# Supplementary material for: Voltage-Gated Sodium Channel NaV1.5 Controls NHE−1−Dependent Invasive Properties in Colon Cancer Cells
Source: Cancers (Basel). 2022 Dec 22;15(1):46. doi: 10.3390/cancers15010046 (PMC9817685; doi:10.3390/cancers15010046)
Supplement: Supplementary file 1 [file cancers-15-00046-s001.zip]

Archive with 12 entries (12 files):
- Figure S1 Exploration of the epithelial phenotype of tumor-derived primary cells.pdf
- Figure S2 SLC9A1-Disease Free Survival.pdf
- Figure S3 Detection and colocalization analysis of Nav1.5 and NHE-1 in colon cancer cells with primary antibody pair No. 2.pdf
- Figure S4 In silico analysis for the prediction of NHE-1-Nav1.5 proteins interaction.pdf
- Figure S5 Time course of inhibition of Nav1.5 currents by compound 4.pdf
- Figure S6 Small-molecule Nav1.5 inhibitors reduce the number of invasive cells in 2D invasion experiments.pdf
- Table S1 Anatomical distribution and staging of human colon cancer biopsies.pdf
- Table S2 qPCR primers.pdf
- Table S3 F-Medium composition.pdf
- Table S4 Sets of primary antibodies used for colocalization analysis of NaV15 and NHE1 in colon cancer cells.pdf
- Video S1 Explant 1 colon cancer.avi
- Video S2 Explant 2 colon cancer.avi
